# Supplementary material for: Daily Rhythms in the IGF-1 System in the Liver of Goldfish and Their Synchronization to Light/Dark Cycle and Feeding Time
Source: Animals (Basel). 2022 Nov 30;12(23):3371. doi: 10.3390/ani12233371 (PMC9739714; doi:10.3390/ani12233371)
Supplement: Supplementary file 1 [file animals-12-03371-s001.zip]

Archive with 1 entries (1 files):
- animals-2057123-supplementary.pdf
